# Supplementary material for: Expression Profile of CD157 Reveals Functional Heterogeneity of Capillaries in Human Dermal Skin
Source: Biomedicines. 2022 Mar 15;10(3):676. doi: 10.3390/biomedicines10030676 (PMC8945771; doi:10.3390/biomedicines10030676)
Supplement: Supplementary file 1 [file biomedicines-10-00676-s001.zip]

Archive with 1 entries (1 files):
- biomedicines-1585163-supplementary.pdf
